# Supplementary material for: Prospective pharmacotyping of urothelial carcinoma organoids for drug sensitivity prediction – feasibility and real world experience
Source: Exp Hematol Oncol. 2024 Nov 12;13:112. doi: 10.1186/s40164-024-00579-3 (PMC11558855; doi:10.1186/s40164-024-00579-3)
Supplement: Supplementary file 1 — Supplementary Material 1 [file 40164_2024_579_MOESM1_ESM.xlsx]

## Sheet: Supplementary Table 1
Supplementary Table 1: Patient characteristics and pharmacotyping profiles of pharmacotyped organoids
Organoid ID	Age at Operation	Sexe	Tumor Type	Operation Type	TNM histolgoy	Comment on histology	Classified as (worst tumor stage)	Previous medical treatment	Treatment/Outcome after operation	Follow-Up Time (months)	AUC Cisplatin	AUC Gemcitabine	AUC Methotrexat	AUC Vinblastin	AUC Adriamycin	AUC Vinflunin	AUC Mitomycin
6	55	m	bladder tumor	TURBT	pTa low grade		pTa_low_grade	none	Follow-up	28		93.8					204.4
9	70	f	bladder tumor	TURBT	pT1 high grade		pT1_high_grade	none	RE-TURBT with pTa high grade, Follow-up	27	329.1	181.8	319.1	97.34	115.9		167.4
10	61	f	bladder tumor	Cystectomy	pT3b, pN0 (0/20), Mx, L0, V0, Pn0, R0		MIBC_la	none	Adjuvant therapy with nivolumab, no evidence of relapse	27	242	54.71	206.1	118.9	98.18		120.9
12	62	m	bladder tumor	Cystectomy	ypT0, pN0 (0/20)		ypT0	1 cycle of gemcitabine/cisplatin (premature termination because of polyneuropathy)	Follow-up	25
13	66	m	bladder tumor	TURBT	pTa low grade		pTa_low_grade	none	Follow-up	25	344.4	230.8	347.6	152.4	126.2
16	52	m	bladder tumor	Cystectomy	ypT3b, ypN0 (0/15), L0, V0, Pn0, R0	neuroendocrine	MIBC_la	2 cycles of cisplatin/etoposid (premature termination because of progressive disease)	Radiation, rapidly succumbed to tumor progression, no further medical therapy	4	244.7	11.55	341.4	51.88	105.8		119.9
17	64	f	bladder tumor	Cystectomy	pT4b, pN0 (0/33), Mx, L0, V0, pN0, high grade, Rx	high grade urothelial cancer with partly squamous differentiation	MIBC_la	none	Gemcitabine/Cisplatin with rapid progression, details outlined in exemplary report	15	233.4	6.867	168.4	17.34	51.94	32.31	99.69
18	81	m	bladder tumor	Cystectomy	pT3b, pN2 (2/14), Mx, L0, V0, Pn1, R0		MIBC_la	none	Adjuvant therapy with 4cycles of nivolumab (terminated because of adverse events), no relapse	22	309.9	59.77	229.4	51.15	80.44	74.22	165.2
21	57	m	bladder tumor	TURBT	pTa high grade and low grade		pTa_high_grade	none	Re-TURBT, followed by mitomycin instillation, no evidence of relapse	21	309.1	141.1	252.1	145.1	124.6		188.9
24	61	f	UTUC	Nephroureterectomy	pTa, low grade, pN0(0/8), R0		pTa_low_grade	none	Follow-up	20	341.6	215.5	270.8	125.5	145.7	193.1	203.5
33	70	m	bladder tumor	Cystectomy	pTis, pTa and pT1, pN2 (2/23), MX, L1, V0, Pn0 high-grade	R0 for pTa and pT1, R1 for pTis	MIBC_la (locally advanced because of lymph node metastasis)	none	Adjuvant treatment with 4 cycles of gemcitabine/cisplatin, no evidence of relapse	17	268.6	45.07	68.53	36.04	94.11	61.09	135
36	83	m	bladder tumor	Cystectomy	pT3b, pN0 (0/15), Mx, L0, V0, Pn0, R0	high grade urothelial cancer with partly squamous differentiation	MIBC_la	none	Deceased 2 days after operation due to cranial bleeding	0	160.9	9.629	141.2	4.331	12.34	10.64	54.09
38	79	m	bladder tumor and ureter tumor	Cystectomy	pTa, low grade, R0 (bladder), pT3, Nx, Mx, L1, V0, Pn1, R0 (ureter)		MIBC_la (because of ureter tumor)	BCG, radiation because of prostate cancer	Adjuvant treatment with 4 cycles of carboplatin, no evidence of relapse	15	247.2	67.03	157.3	50.71	60.88	226.3	182.2
41	71	f	bladder tumor	Cystectomy	pT1, pN0 (0/11), Mx, L0, V0, Pn0, R0		pT1_high_grade	none	Follow-up	14	314.6	125.9	292.8	146.5	133.1	200.3	176.6
43	71	m	bladder tumor	Cystectomy	pT3a, N0 (0/9), Mx, L0, V0, Pn0, R0	high grade, nested variant	MIBC_la	none	Follow-Up	13	326.9	144.8	322.6	138.2	115.5	209.1	199.5
44	74	m	bladder tumor	TURBT	pTa high grade		pTa_high_grade	none	RE-TURBT with pTis followed, by BCG-instillation	13	266	26.24	198.2	130.2	95.38	120.1	112.6
45	70	f	bladder tumor	TURBT	pT1 and pTis high grade		pT1_high_grade	none	lost to follow up	11	326.6	178.2	250.4	117.2	105.5	168.4	174.4
46	79	f	bladder tumor	TURBT	pTa low grade		pTa_low_grade	none	Follow-up	11	329.2	173.4	270.3	127	119.8	192.9	153.7
47	59	f	bladder tumor	Cystectomy	pTis high grade, pT2a, pN2 (2/14), L0 V0 R0		MIBC_la	BCG	Follow-up	10	210.4	32.8	183.3	183.3	58	98.04	116
51	69	m	bladder tumor	TURBT	min. pT2a high grade		MIBC_la	none	Cystectomy	9				157.6	124.7	211.3	210.7

## Sheet: Supplementary Table 2
Supplementary Table 2: Passages of organoids for respective experiments
Organoid ID	passage pharmacotyping	time to pharmacotyping in days	passage histology	passage RNAseq	passage synergy test	passage whole organoid pharamcotyping	maximum observed growth passage
6	1	69	1	-	-	-	5
9	1	37	-	-	-	-	5
10	5	61	9	-	-	-	6
12	3	41	-	-	-	-	3
13	2	19	-	-	-	-	3
16	1	13	-	-	-	-	2
17	5	47	4	-	-	-	11
18	1	11	1	-	-	-	5
21	2	18	-	-	-	-	5
24	3	28	8	7	-	-	14
33	6	70	12	8	8	-	12
36	4	49	12	15	13	9	21
38	5	63	14	18	19	18	22
41	1	21	16	9	-	-	23
43	4	105	6	11	10	11	14
44	3	60	8	6	11	11	20
45	1	19	-	5	-	-	12
46	2	48	-	-	11		6
47	5	70	-	-	7	8	13
51	4	61	-	-	-	-	6

## Sheet: Supplementary Table 3
Supplementary Table 3a: MIBC subtype scores of uncorrected data.
sample type	individual	consensusClass	cor_pval	separationLevel	LumP	LumNS	LumU	Stroma-rich	Ba/Sq	NE-like
organoids	i24	LumP	1.52397e-106	0.497803	0.66674	0.536098	0.558741	0.36348	0.362735	0.190356
organoids	i33	LumP	8.83253e-69	0.317953	0.559691	0.479839	0.509849	0.326027	0.310986	0.260252
organoids	i36	Ba/Sq	1.24416e-37	0.414565	0.245749	0.135844	0.203379	0.188035	0.426799	0.342959
organoids	i38	LumP	2.61526e-76	0.644892	0.584537	0.427622	0.451183	0.288588	0.327882	0.17881
organoids	i41	NE-like	3.06684e-27	0.131549	0.222474	0.160527	0.220785	0.215749	0.346121	0.364979
organoids	i43	LumP	1.68203e-84	0.517345	0.609336	0.460721	0.489777	0.295749	0.256702	0.166979
organoids	i44	LumP	3.17618e-34	0.164517	0.407933	0.26427	0.333132	0.204057	0.389963	0.227493
organoids	i45	LumP	4.23242e-96	0.620298	0.641063	0.479864	0.500726	0.338487	0.349781	0.163153
tumor	i24	LumP	8.83958e-112	0.629498	0.678716	0.57172	0.569347	0.448146	0.3736	0.165763
tumor	i33	LumP	1.89693e-94	0.341339	0.636764	0.598694	0.604182	0.483923	0.39909	0.23225
tumor	i36	Ba/Sq	8.95762e-106	0.666374	0.265132	0.241409	0.254769	0.404519	0.664933	0.283149
tumor	i38	Stroma-rich	7.80965e-91	0.285169	0.616329	0.61799	0.573922	0.627112	0.455833	0.2027
tumor	i41	LumP	5.06793e-129	0.65284	0.714483	0.632738	0.615857	0.56268	0.496402	0.167825
tumor	i43	Stroma-rich	4.41782e-90	0.61118	0.537288	0.569185	0.529993	0.625058	0.374681	0.278578
tumor	i44	LumU	1.49546e-98	0.245941	0.620508	0.625419	0.647319	0.496032	0.327903	0.248061
tumor	i45	LumU	1.02892e-103	0.243224	0.635049	0.638936	0.660029	0.511566	0.347153	0.246089
Supplementary Table 3b: MIBC subtype scores after correction for significantly different cell fractions
sample type	individual	consensusClass	cor_pval	separationLevel	LumP	LumNS	LumU	Stroma-rich	Ba/Sq	NE-like
organoids	i24	LumP	2.22891e-121	0.476904	0.699278	0.608168	0.621634	0.464774	0.443359	0.227557
organoids	i33	LumP	1.42283e-127	0.498626	0.711676	0.62571	0.620964	0.457574	0.34137	0.190901
organoids	i36	Ba/Sq	8.59526e-58	0.923056	0.347798	0.24773	0.294809	0.32418	0.519194	0.342843
organoids	i38	LumP	1.30824e-92	0.533918	0.631897	0.537519	0.55247	0.428749	0.400831	0.249343
organoids	i41	Ba/Sq	2.74357e-39	0.390287	0.223642	0.209231	0.252914	0.317141	0.435556	0.376807
organoids	i43	LumP	2.28293e-99	0.42525	0.64937	0.560945	0.582507	0.42333	0.324675	0.222854
organoids	i44	LumP	1.20537e-55	0.349021	0.510598	0.381443	0.427353	0.336619	0.473532	0.20267
organoids	i45	LumP	4.31107e-117	0.507187	0.690307	0.602556	0.617578	0.491262	0.410155	0.248615
tumor	i24	LumP	9.61238e-112	0.656377	0.678635	0.584629	0.572488	0.498343	0.43428	0.17632
tumor	i33	LumP	6.27052e-94	0.536404	0.635399	0.557783	0.568534	0.463707	0.455536	0.254675
tumor	i36	Ba/Sq	3.36298e-75	0.872831	0.340281	0.231264	0.293628	0.266234	0.581007	0.31679
tumor	i38	LumP	1.31937e-109	0.528315	0.673813	0.615928	0.598761	0.529734	0.337655	0.207565
tumor	i41	LumP	3.41919e-84	0.583581	0.608441	0.469441	0.482375	0.447316	0.531097	0.261018
tumor	i43	LumP	3.62199e-134	0.536472	0.724188	0.632849	0.637602	0.492731	0.360554	0.220197
tumor	i44	LumP	3.09944e-96	0.155612	0.641412	0.586754	0.622266	0.449993	0.333648	0.279947
tumor	i45	LumP	2.31055e-94	0.228201	0.63654	0.561308	0.604128	0.427708	0.361356	0.287957

## Sheet: Supplementary Table 4
Supplementary Table 4: NMIBC subtype scores
sample type	individual	NMIBC_class	cor_pval	separationLevel	Class_1	Class_2a	Class_2b	Class_3
organoids	i24	Class_2a	1.80677e-289	0.927599	0.616233	0.716237	0.509283	0.600622
organoids	i33	Class_2a	6.99082e-209	0.995727	0.443774	0.635696	0.392198	0.445407
organoids	i36	Class_2a	9.12667e-122	0.670045	0.344121	0.508857	0.370428	0.439115
organoids	i38	Class_2a	5.46999e-252	0.682312	0.546961	0.681963	0.470534	0.612058
organoids	i41	Class_2a	2.75324e-127	0.746863	0.369557	0.518748	0.386204	0.439753
organoids	i43	Class_2a	1.21101e-267	0.961317	0.594683	0.696877	0.485473	0.602295
organoids	i44	Class_2a	1.35875e-198	0.880366	0.45217	0.623347	0.427187	0.488751
organoids	i45	Class_2a	1.84218e-259	0.832148	0.633948	0.689195	0.534101	0.649829
tumor	i24	Class_2a	0	0.840892	0.695199	0.75374	0.622342	0.673045
tumor	i33	Class_2a	1.2136e-261	0.881348	0.482737	0.691267	0.539458	0.498583
tumor	i36	Class_2b	1.62998e-95	0.596008	0.279746	0.391052	0.456777	0.30195
tumor	i38	Class_2b	6.04871e-239	0.203611	0.567266	0.657589	0.668816	0.569769
tumor	i41	Class_2b	1.28506e-213	0.241821	0.617205	0.638793	0.641196	0.623726
tumor	i43	Class_2a	2.14116e-153	0.88181	0.458192	0.561537	0.504744	0.48952
tumor	i44	Class_2a	5.01624e-268	0.761973	0.528414	0.69723	0.593328	0.468594
tumor	i45	Class_2a	1.96459e-257	0.80598	0.520735	0.687253	0.574851	0.458803
